# Supplementary material for: Sol-Gel Heterogeneization of an Ir(III) Complex for Sustainable Visible-Light Redox Photocatalysis
Source: Molecules. 2025 Apr 9;30(8):1680. doi: 10.3390/molecules30081680 (PMC12029348; doi:10.3390/molecules30081680)
Supplement: Supplementary file 1 [file molecules-30-01680-s001.zip]

Archive with 1 entries (1 files):
- molecules-3546382-supplementary.pdf
